# Supplementary material for: Pharmacological inhibition of Lin28 promotes ketogenesis and restores lipid homeostasis in models of non-alcoholic fatty liver disease
Source: Nat Commun. 2022 Dec 26;13:7940. doi: 10.1038/s41467-022-35481-1 (PMC9792516; doi:10.1038/s41467-022-35481-1)
Supplement: Supplementary file 3 — Source Data [file 41467_2022_35481_MOESM3_ESM.xlsx]

## Sheet: Figure 1
Figure 1b
Blood glucose (mg/dl)								basal											vehicle								1632
Day 1	162.14	149.53	158.537	153.133	144.125	167.545	165.744	210.783	187.362	187.362	171.148	169.347	180.156	156.7	153.133
Day 2																135.117	178.354	176.553	176.553	196.37	183.759	194.6	156.736	165.744	228.798	192.767	180.156	192.767	208.981	180.2	158.537
Day 3																169.3	145.9	187.4	178.4	205.4	192.8	176.6	171.1	172.9	171.1	192.8	171.1	172.9	174.8	165.7	171.1
Day 4																154.9	153.1	189.2	192.8	210.8	183.8	172.9	135.1	194.6	201.8	198.2	219.8	189.2	201.8	183.8	214.4
Figure 1e								Figure 1g
	control			1632												Figure 1i			vehicle				1632
let-7a	1.17209	1.16399	0.66392	1.7972	1.78066	1.96212			control			1632				Lactate (nmol/ul)		19.848	20.2437	19.7251	21.7639	16.7789	13.5807	17.0711	13.4331
let-7b	0.742739	1.1521	1.10516	0.957666	1.88025	1.49581		let7a	1.29848	1.02704	0.674472	1.99792	1.6723	1.03898
let-7c	0.807197	1.08247	1.11033	1.21223	1.37967	1.59585		let7b	1.74036	0.378331	0.881309	1.40061	1.90887	1.76874
let-7g	0.913718	0.961363	1.12492	1.42059	1.43378	1.64698		let7c	1.54973	0.458084	0.992187	6.35849	5.99468	5.23679
miR-16	0.78819	1.21415	0.997657	0.880635	1.20298	1.46066		let7g	1.10302	1.06298	0.834001	1.93382	2.66313	1.75701

## Sheet: Figure 2
Figure 2a
	vehicle				1632
B-OH (mM)	0.298174	0.372717	0.169959	0.219158	0.621692	0.48006	0.494968	0.386135
Figure 2b
	AML12 0uM 1632			AML12 100uM 1632
	545.284	465.512	488.484	925.62	892.08	859.504
Figure 2c
		vehicle				1632
B-OH (uM)	96.3409	89.511	96.0978	79.4185	167.512	176.166	147.859	173.616
Figure 2d
	vehicle			4019
B-OH (uM)	182.085	120.725	94.5649	257.114	270.693	288.876
Figure 2e
	scramble			SILIN28B
B-OH (uM)	49.816	38.2991	33.5711	58.0906	80.6965	60.6661

## Sheet: Figure 3
Figure 3b
		vehicle					1632
Ppara	1.29629	1.17099	0.729204	0.803513	1.24637	1.48905	1.6257	1.94674
Cpt1a	1.10211	0.884907	1.19493	0.818052	1.34437	1.32586	1.79867	2.35153
Hmgcs2	0.921278	0.996569	1.23831	0.84384	1.79217	2.26845	2.11654	2.37574
Hmgcl	1.23055	1.1969	0.900815	0.671737	1.22488	1.70444	2.20274	2.1179
Bdh1	1.19052	1.20575	0.983907	0.619823	1.29528	2.10418	1.20854	1.48788
Fgf21	1.85	1.14673	0.332368	0.670909	2.02912	1.61424	4.25017	3.20618
Figure 3h
		negative control			let-7a			let-7c
NCOR1	0.913	0.891	1.145	0.688	0.78	0.529	0.244	0.3	0.366
NCOR1 mut	1.148	0.879	1.11	0.947	0.904	0.997	1.815	0.605	0.597
Figure 3i
	MOCK				25M				50M				100M
NCOR1	1.40963	0.803263	0.985424	0.801678	0.823214	0.504064	0.378543	0.402037	0.615924	0.501338	0.390587	0.490555	0.451458	0.416795	0.449645	0.456196
Figure 3j
	MOCK			miR-16-2			let-7a1			let-7c			let-7d			let-7e			let-7g
PPARa	1.02101	1.08674	1.12246	1	1	1	1.50177	2.19872	1.99538	1.48796	1.87038	2.11893	1.89649	2.99661	1.62826	1.52626	1.52979	1.4811	1.71317	1.68958	1.66248
	MOCK			miR-16-2			let-7a1			let-7c			let-7d			let-7e			let-7g
CPT1a	1.14076	0.948246	0.806642	1	1	1	2.07053	2.7007	2.25012	1.78592	2.27626	2.01391	1.82766	1.91853	1.4012	1.89649	2.11893	1.45734	2.16345	1.77358	1.74917
l
b-OHB (µM)
vehicle	60.3586	50.6874	49.8337
1632 (100µM)	204.509	174.486	154.946
1632 (100µM) + Rapamycin (10nM)	224.392	227.196	198.913
1632 (100µM) + Rapamycin (20nM)	268.063	240.857	212.733
1632 (100µM) + Rapamycin (40nM)	317.77	377.114	334.766
1632 (100µM) + Rapamycin (80nM)	401.917	392.478	387.241
n
b-OHB (µM)
vehicle	36.6692	39.1138	41.5585
Rapamycin (10nM)	61.4655	64.0389	69.8859
Rapamycin (10nM)+1632 (30uM)	73.7814	68.8923	78.6708
Rapamycin (10nM)+1632 (60uM)	66.9611	83.3294	84.8175
Rapamycin (10nM)+1632 (90uM)	98.6894	84.3865	75.805
Rapamycin (10nM)+1632 (120uM)	101.736	105.018	118.145

## Sheet: Figure 4
Figure 4b
	(-) Oleic Acid/ 0uM 1632						(+) Oleic Acid/0uM 1632						(+) Oleic Acid/100uM 1632
	0.748	0.626	1.983	1.341			14.655	9.139	7.489	10.743	9.251	11.587	4.127	2.47	7.119	4.994	3.195	4.127
Figure 4d
Lipid content (%area)						Lipid content (%area)					Lipid content (%area)
1 dose 1632						1 dose 1632+ Oleic acid					4 doses 1632+Oleic acid
0	50	100	150			0	50	100	150		0	50	100	150
11	9	4	5			87	26	30	7		79	37	25	10
50	4	11	2			84	26	16	28		53	22	20	9
44	10	5	2			68	22	18	7		89	54	19	6
12	5	5	9			36	16	12	22		74	34	7	9
57	4		3			78	24	24	10		35	43	21	8
28	3	5	2			25	18	28	4		64	27	19	10
14	13	3	8			21	24	38	6		64	28	12	14
14	9	3	3			21	15	14	7		87	60	20	7
12	11	8	4			76	22	25	18		77	42	18	7
8	10	6	3			76	9	39	5		78	31	5	7
11	8	2	5			52	37	22	8		81	42	12	21
12	8	3	3			59	26	18	10		84	39	18	8
6	6	3	7			79	28	17	16		55	66	24	5
	3	8				74	48	12	7		57	41	7	6
	5	20				78	39	17	7		70	14	23	13
	3	3				59	22	13	10		71	15	28	9
	6	4				55		12	9		60	18	22	5
	5	5				39		21			73	28	24	6
		4						21			73	29
								36			54	44
								25			15	41
								12			52	56
								12			33	33
								11			86	32
											62	25
											45	58
											27	20
											78	26
Figure 4f
	control			1632
Acc	0.976349	0.947459	1.07584	0.441495	0.562062	0.420099
Acly	0.87245	1.02324	1.10431	0.742955	0.950228	0.823408
Fasn	0.903287	1.09677	0.999947	0.763089	0.640198	0.608469
Scd1	0.880836	1.02121	1.09704	0.672969	0.744122	0.673747
Figure 4g
	control			1632
Ppara	0.946848	0.973467	0.908277	1.22497	1.30382	1.61636
Mcad	1.03178	0.67135	0.980645	1.73206	1.64242	1.87795
Cpt1a	0.646318	1.45429	0.899367	3.8379	3.71574	3.3721
Hmgcl	1.22966	0.633578	1.13676	2.29463	2.15337	3.22268
Bdh1	0.921317	1.22697	0.851711	1.71924	1.6134	1.59302
Figure 4i
	0M 1632			100M 1632
Srebp1c	1.34709	0.776389	0.876516	1.41898	0.760411	1.12105
Acl	0.961305	1.07405	0.964642	0.866376	0.75947	0.3668
Acc	1.26198	0.947603	0.790418	0.644248	0.319899	0.425045
Acs	1.1613	0.73496	1.10374	0.499678	0.272137	0.324376
Scd1	1.20237	0.914389	0.883241	0.636933	0.624546	0.544957
Figure 4i
	0M 1632			100M 1632
Ppara	0.612489	1.44836	0.939147	11.7351	8.93473	3.11541
Cpt1a	0.492212	1.15992	1.34787	7.18017	4.02044	3.38077
Hmgcs2	0.417918	1.95156	0.630525	6.08234	3.34334	9.36941
Hmgcl	0.715997	0.832021	1.45198	12.5072	7.75266	4.49408
Bdh1	0.300165	1.42618	1.36809	1.16806	1.50954	2.99131
Fgf21	0.368819	0.812806	1.81838	4.37005	6.96915	7.75065

## Sheet: Figure 5
Figure 5b
		vehicle			1632
Lin28a	0.950559	1.05307	0.996374	0.542865	0.462065	0.473367
Lin28b	1.10572	1.08751	0.804005	0.643904	0.622242	0.58708
NCoR1	1.19206	0.74494	1.063	0.340258	0.420709	0.536733
Figure 5c
		vehicle				1632
Srebp1c	0.927529	1.13929	0.830162	1.10302	0.916875	0.824427	0.741301	0.407479
Acl	0.918034	0.952607	1.03763	1.09173	0.470833	0.662788	0.529714	0.455846
Acc	1.19399	0.9433	1.04908	0.813636	0.857052	0.813636	0.685766	0.408702
Acs	0.949107	0.904156	1.13654	1.0102	0.781676	0.682063	0.669571	0.452078
Scd1	0.936651	0.78309	1.25172	1.02853	0.235519	0.653949	0.573256	0.376464
Figure 5d
	control pten-/-				1632 pten-/-
Ppara	1.02698	0.994289	0.751791	1.22694	7.56009	2.18869	2.35937	1.37085
Cpt1a	0.553031	1.14242	0.871817	1.43273	2.51769	2.22237	1.54267	3.15017
Hmgcs2	0.908699	1.19904	0.701512	1.19075	2.02587	1.86418	2.33789	2.21178
Hmgcl	0.758588	0.910495	0.885597	1.44532	3.02735	1.71879	3.43757	1.94718
Bdh1	0.552836	0.967001	0.71281	1.76735	4.54703	1.15796	1.71506	1.80032
Fgf21	1.02117	0.806768	0.418575	1.75348	2.56725	5.30331	1.82373	4.01915
Figure 5e
	vehicle PTEN-/-					1632 PTEN-/-
b-OHB (mM)	0.248364	0.331599	0.363819	0.311462	0.338312	0.814902	0.440342	0.569223	0.404095	0.402752
Figure 5f
	vehicle				1632
TNFa	0.685062	0.746203	1.64259	0.926143	0.41255	0.377873	0.32782	0.058287
IL1b	0.815381	0.846577	1.31013	1.02791	0.426233	0.766512	0.0923366	0.390406
Ccl2	0.797054	0.988114	1.15089	1.06394	0.397607	0.70519	0.601269	0.177114
Cxcl10	0.986094	0.753388	0.9964	1.26412	0.522969	0.487947	0.453172	0.535193
Col1a1	0.617251	1.52337	1.19936	0.660026	0.304728	0.359882	0.123473	0.285639
Timp1	0.990618	0.935019	1.21397	0.860393	0.474583	0.32415	0.734449	0.851493
TGFb	1.31049	1.07123	0.778772	0.839503	0.520971	0.618112	0.4717	0.594304
Figure 5h				Figure 5i			Figure 5j
				Mean droplet size (20-1000um2)			Number of droplets (20-1000um2)
ctrl	1632			ctrl	1632		ctrl	1632
16.37	11.12			57.54	46.31		408	424
17.17	7.584			51.19	33.28		597	251
15.3	16.01			55.03	60.08		358	548
18.53	11.68			61.28	45.77		843	338
15.53	11.34			46.77	44.2		799	404
21.81	11.11			76.59	37.9		661	681
17.64	12.24			69.01	45.82		268	596
16.53	14.02			54.05	53.01		423	479
24.49	14.06			79.64	46.73		440	689
22.65	10.99			88.47	44.59		593	366
11.9	10.06			44.75	39.78		416	366
11.17	9.838			41.48	39.47		475	405
10.54	10.56			43.44	41.99		396	346
9.997	9.809			38.44	38.59		290	332
19.28	9.828			66.52	36.76		708	371
16.33	12			71.83	40.86		556	483
26.08	9.493			95.47	37.35		584	274
	8.989				36.7			363
	10.28				43.94			352
	9.898				37.01			299
	10.17				45.97			320
Figure 5k
	pten-/- vehicle				pten-/- 1632
Liver TG (mmol/g protein)	1.69832	1.56555	1.92751	2.29974	1.3598	1.2935	1.52996	0.622237
Figure 5l
	pten-/- vehicle				pten-/- 1632
serum TG(mmol/L)	1.1073	0.913281	0.941433	1.67186	1.12632	1.79359	1.68403	1.14002
Figure 5m	serum FFA (mmol/L)
vehicle pten-/-					1632 pten-/-
0.319	0.436	0.307	0.204		0.294	0.283	0.298
Figure 5n
insulin (pg/ml)
vehicle				1632
1155.48	1196.05	350.355	491.67	1294.64	1280.45	746.26	844.565
Figure 5o
	pten-/- vehicle				pten-/- 1632
ALT (U/L)	69.5394	79.0201	119.288	65.9141	17.6444	12.2857	11.9708	43.3558

## Sheet: Figure 6
Figure 6b
	vehicle HFD			1632 HFD
Lin28a	1.08059	0.930289	0.989118	0.704179	0.749573	0.869215
LIN28B	0.82503	0.976697	1.19827	0.375993	0.502739	0.443936
NCoR1	1.08964	0.863808	1.04655	0.506471	0.569903	0.544461
Precursor SREBP1	1.08607	0.715227	1.1987	0.752268	0.64324	0.822223
Mature SREBP1	0.896353	0.998338	1.10531	0.726996	0.737003	0.764723
Figure 6d			Figure 6e			Figure 6f
Control	1632		Control	1632		Control	1632
32.2	9.04546		126.5	37.92		2858	3978
29.1	7.89132		112.3	55.09		3484	859
28.7	9.56078		108.1	50.81		4021	934
26.1	10.7272		101	67.52		3721	1479
28.6	9.08544		93	59.31		4903	3173
37.8	6.12175		147.3	37.39		2574	1943
7.8	6.34633		35.3	42.11		3457	1910
34.7	8.46135		117.2	54.91		4159	1411
Figure 6g
liver TG
HFD vehicle								HFD 1632
0.451106	1.19684	0.942841	1.28065	0.608836	0.277813	0.451854		0.122526	0.380769	0.271355	0.335821	0.400327	0.24084	0.090232
Figure 6h
serum TG
HFD vehicle								HFD 1632
0.749044	1.28204	0.893299	0.802547	1.26511	0.755817	1.42901	0.829637	1.81301	1.16014	0.893977	0.73279	1.15811	0.858082	1.09309	1.20551
Figure 6i
	vehicle HFD								1632 HFD
FFA (umol/L)	88.6959	87.46	37.9241	156.425	217.084	140.259	85.7791		124.587	85.8286	34.7107	74.7052	61.8022	168.388	128.888
Figure 6j
vehicle HFD								1632 HFD
8.73907	10.1283	9.276	7.92657	8.32732	8.4424	9.28212		9.80469	9.90064	11.7606	8.17475	6.30825	8.9597	8.2382	9.84115
Figure 6k
vehicle HFD				1632 HFD
0.121739	0.330435	0.0695652	0.191304	0.469565	0.66087	0.347826	0.295652
Figure 6l
	vehicle HFD							1632 HFD
Srebp1c	0.739275	1.44812	0.618788	1.57009	0.871064	1.0311	0.721556	1.65197	0.421669	0.885266	1.10766	0.30163	0.357046	0.651055
Acl	0.580893	1.16582	0.73612	0.81301	1.18073	1.12092	1.40251	0.159838	0.343412	0.492437	0.299649	0.227091	0.660369	0.648275
Acc	1.60172	1.36253	1.08144	0.930636	0.545741	0.913592	0.564335	0.177549	0.10606	0.252839	0.273502	0.139947	0.208717	0.330936
Scd1	0.843073	0.656893	0.640408	0.615741	2.70769	1.14108	0.395129	0.334574	0.477001	0.977428	0.640408	0.28659	0.803143	0.244357
Figure 6m
	vehicle HFD							1632 HFD
Ppara	0.816352	1.12813	0.532405	1.36661	1.33231	0.912099	0.912099	1.6028	1.29588	1.2091	1.0599	1.39532	1.49893	1.96873
Cpt1a	1.16634	0.653073	0.734745	0.734745	1.35221	1.44592	0.912977	1.64945	1.78838	1.62674	1.45934	0.826632	2.09747	1.82595
Hmgcs2	1.32893	1.43091	1.0283	1.27185	0.82279	0.582473	0.534748	1.92332	1.12526	1.47966	0.970587	3.54781	1.76165	1.84071
Hmgcl	1.13288	1.20164	1.01045	0.764894	0.929804	1.30134	0.658992	1.49485	0.840896	2.85469	2.24492	1.4406	1.91631	1.0485
Bdh1	1.14769	0.877865	1.20754	1.69396	0.894242	0.930065	0.24863	0.841132	0.971804	1.24005	1.88828	1.4016	0.846005	2.83249
Fgf21	1.77157	1.96115	0.651437	0.523054	0.571053	0.949362	0.572374	1.68572	0.84286	0.536518	1.33487	0.858584	0.931976	0.823609
Figure 6n
	vehicle HFD							1632 HFD
TNFa	1.38583	1.06492	0.779567	1.23892	1.00515	1.18708	0.338543	0.470004	1.10248	0.688126	0.261354	0.284023	0.22284	0.497952
IL1b	2.34524	0.532088	0.138191	0.746426	0.797232	1.40095	1.03987	0.803705	0.742127	0.563728	0.555967	1.03031	0.640116	1.5366
Ccl2	0.972866	1.36004	2.35161	0.661423	0.618557	0.44761	0.587901	0.125897	0.101906	0.329948	0.112291	0.689511	0.408096	0.25296
Cxcl10	1.69858	1.69466	0.578745	0.430574	0.387159	1.70645	0.503826	0.204145	0.210127	0.837599	0.249596	0.481074	0.316658	0.372247
Col1a1	1.57924	0.930385	0.78689	0.559638	0.713293	1.7604	0.670155	0.561581	0.11603	0.403573	0.312638	0.494565	0.417322	0.113118
Timp1	2.6231	0.475638	0.677333	0.342997	0.818622	0.869306	1.19301	0.324495	0.394001	1.16038	0.271923	0.975763	0.627608	0.924195
TGFb	1.6793	0.794359	0.888553	1.25515	0.314151	1.69098	0.377495	0.356308	0.500415	0.394436	1.37987	0.24963	0.287413	0.252531
Figure 6o
HFD vehicle					HFD 1632
37.5067	34.8919	32.3434	20.3203	17.1301	11.1963	10.2652	16.0998	23.6594	10.035

## Sheet: Supplementary Fig.1
Figure S1
Densitometric analyses for Figure 1
Figure S1a
		vehicle				1632
LIN28A/a-Tubulin	0.992831	0.939407	1.07533	0.992435	0.80271	0.999887	0.729801	0.709248
LIN28B/a-Tubulin	1.0274	0.973091	0.998093	1.00141	0.731982	0.624003	0.619811	0.554194
P-AKT/AKT	1.02317	1.06414	0.967029	0.945234	0.485956	0.458996	0.487698	0.55666
Figure S1b
		vehicle				1632
LIN28A/a-Tubulin	1.22756	0.978308	0.851303	0.942691	0.645139	0.758863	0.786608	0.700062
LIN28B/a-Tubulin	0.733134	1.27871	0.632675	1.35548	0.23994	0.374145	0.504176	0.555798
P-AKT/AKT	0.828304	1.10047	1.13055	0.940677	0.23448	0.193019	0.286211	0.40165
Figure S1c
		0uM 1632			50uM 1632			100uM 1632			150uM 1632
LIN28B/b-Actin	1	1	1	0.965421	0.914518	1.05756	0.81766	0.760436	0.556304	0.738718	0.748834	0.622173
INSR/b-Actin	1	1	1	1.09671	0.603044	0.593424	0.764012	0.457874	0.608342	0.651756	0.349871	0.608909
Figure S1d
		0uM 1632			50uM 1632			100uM 1632			150uM 1632						0uM 1632			50uM 1632			100uM 1632			150uM 1632					0uM 1632			50uM 1632			100uM 1632			150uM 1632					0uM 1632			50uM 1632
LIN28A/a-Tubulin	1	1	1	1.10904	0.984026	1.09646	0.767981	0.744807	0.646038	0.750206	0.770089	0.739915			LIN28B/a-Tubulin	1	1	1	0.884615	0.887402	0.819856	0.508846	0.59139	0.516163	0.434889	0.464792	0.530976		INSR/a-Tubulin	1	1	1	1.2281	0.933617	0.734191	0.668234	0.685368	0.69185	0.694972	0.644972	0.752087		P-AKT/AKT	1	1	1	0.832741	0.617312	0.657253
Figure S1e
		EV1			LIN28A OE			EV2			LIN28B OE					EV1			LIN28A OE			EV2			LIN28B OE
INSR/a-Tubulin	1	1	1	9.85246	7.2	4.7	1	1	1	6.21378	5.4	3.8		P-AKT/AKT	1	1	1	13.0064	10.0675	8.08469	1	1	1	2.1986	1.9875	1.62046
Figure S1f
		siCtrlr			siLin28b						siCtrlr			siLin28b
LIN28B/a-Tubulin	1	1	1	0.490572	0.645802	0.720901			LIN28B/b-Actin	1	1	1	0.662226	0.564083	0.676203
INSR/a-Tubulin	1	1	1	0.653357	0.417162	0.291351			INSR/b-Actin	1	1	1	0.82712	0.471161	0.455337
Figure S1g
		0uM 4019			50uM 4019			100uM 4019			150uM 4019					0uM 4019			50uM 4019			100uM 4019			150uM 4019						0uM 4019			50uM 4019			100uM 4019			150uM 4019
LIN28B/a-Tubulin	1	1	1	0.573092	0.780609	0.567967	0.508797	0.654117	0.558347	0.696756	0.807591	0.997699		INSR/a-Tubulin	1	1	1	0.71769	0.726522	0.570322	0.650679	0.60344	0.623389	0.743279	0.625971	0.80422			P-AKT/AKT	1	1	1	0.877309	0.801174	0.746958	0.51295	0.798204	0.678832	0.440735	0.56246	0.684185
		0uM 1243			10uM 1243			20uM 1243			30uM 1243			40 uM 1243					0uM 1243			10uM 1243			20uM 1243			30uM 1243			40 uM 1243
LIN28B/a-Tubulin	1.00001	1	1	0.93801	0.670525	0.759318	0.784418	0.397208	0.925653	0.735255	0.359563	0.683528	0.703456	0.269953	0.758096		INSR/a-Tubulin	1	1	1	0.797906	0.878267	0.759318	0.503255	0.689628	0.925653	0.617904	0.543256	0.683528	0.674529	0.436854	0.758096
[truncated: 6 more columns]

## Sheet: Supplementary Fig.2
insulin (pg/ml)
vehicle	275.96	274.395	307.745	146.485
1632	165.845	220.04	235.565	248.545

## Sheet: Supplementary Fig. 3
a	0			50			100			150
	1	1	1	0.809289	0.733534	1.29195	0.785315	0.680063	0.706101	0.655088	0.637627	0.878473
b
	0			50			100			150
P-IRb	1	1	1	0.768126	0.916308	1.06653	0.501304	0.716715	0.562284	0.476959	0.689311	0.495732

## Sheet: Supplementary Fig.4
Figure S4a
	0uM 4019					100uM 4019
Lactate (nmol/ul)	17.1116	17.062	17.0995	10.7312	11.0616	6.7755	6.80508	7.31382	4.33079	4.52728
Figure S4b
	siCtrl			siLin28b
Lactate (nmol/ul)	21.8954	21.889	21.8825	14.9773	14.7569	13.4144

[truncated: 14 more sheets: Supplementary Fig.5, Supplementary Fig.6, Supplementary Fig.7, Supplementary Fig.8, Supplementary Fig.9, Supplementary Fig.10, Supplementary Fig.11, Supplementary Fig.12, Supplementary Fig.15, Supplementary Fig.16, Supplementary Fig.17, Supplementary Fig.18, Supplementary Fig.19, Supplementary Fig.20]
